# Supplementary material for: Insights into Candida Colonization in Intensive Care Unit Patients: A Prospective Multicenter Study
Source: J Fungi (Basel). 2024 May 25;10(6):378. doi: 10.3390/jof10060378 (PMC11204936; doi:10.3390/jof10060378)
Supplement: Supplementary file 1 [file jof-10-00378-s001.zip]

Archive with 1 entries (1 files):
- jof-3012750-supplementary.pdf
